# Supplementary material for: Causal association between hyperthyroidism and risk of gastroesophageal reflux or esophageal cancer: a bidirectional Mendelian randomization investigation
Source: Front Endocrinol (Lausanne). 2024 Sep 17;15:1411629. doi: 10.3389/fendo.2024.1411629 (PMC11442246; doi:10.3389/fendo.2024.1411629)
Supplement: Supplementary file 2 [file Table1.xlsx]

## Sheet: S-table 1
Supplementary Table 1. Details of instrumental variables finally used in this study
SNP	effect_allele.exposure	other_allele.exposure	beta.exposure	beta.outcome	eaf.exposure	eaf.outcome	samplesize.outcome	se.outcome	se.exposure	pval.outcome	pval.exposure	F-statistic	exposure	outcome
rs10087240	T	C	0.00113355	4.2136e-05	0.458311	0.457174	372756	0.000103879	0.000179543	0.69	2.30001e-10	39.8607	|| id:ebi-a-GCST90038636	Oesophageal cancer || id:ieu-b-4960
rs10182569	C	G	0.00109129	-0.000178381	0.185989	0.187047	372756	0.000132542	0.000229548	0.18	1.40001e-06	22.6013	|| id:ebi-a-GCST90038636	Oesophageal cancer || id:ieu-b-4960
rs10425559	G	A	-0.00100286	-2.23227e-05	0.607008	0.600286	372756	0.000106323	0.000184939	0.83	7.79992e-08	29.4052	|| id:ebi-a-GCST90038636	Oesophageal cancer || id:ieu-b-4960
rs10951124	T	C	-0.000939334	7.8094e-05	0.2547	0.255096	372756	0.000120576	0.000208981	0.52	8.70001e-06	20.2035	|| id:ebi-a-GCST90038636	Oesophageal cancer || id:ieu-b-4960
rs11069133	C	G	0.00163969	0.000334144	0.063928	0.065106	372756	0.000208742	0.000363911	0.11	6.69993e-06	20.3017	|| id:ebi-a-GCST90038636	Oesophageal cancer || id:ieu-b-4960
rs11117418	G	T	0.00114168	-0.000323499	0.146761	0.14134	372756	0.000149581	0.000255272	0.0309999	7.79992e-06	20.0024	|| id:ebi-a-GCST90038636	Oesophageal cancer || id:ieu-b-4960
rs114015773	T	C	0.00304751	4.43638e-05	0.072586	0.070988	372756	0.000277966	0.000472348	0.87	3.09999e-10	41.6261	|| id:ebi-a-GCST90038636	Oesophageal cancer || id:ieu-b-4960
rs11724048	T	G	0.0010144	-2.53746e-05	0.740728	0.745298	372756	0.000127306	0.000219835	0.84	3.40001e-06	21.2924	|| id:ebi-a-GCST90038636	Oesophageal cancer || id:ieu-b-4960
rs11729055	T	C	0.000796823	-5.1722e-05	0.53005	0.535943	372756	0.000103649	0.000179556	0.62	9.69996e-06	19.6935	|| id:ebi-a-GCST90038636	Oesophageal cancer || id:ieu-b-4960
rs11736377	T	C	-0.00114545	-0.000113428	0.737388	0.736289	372756	0.000117016	0.00020256	0.33	1.40001e-08	31.9775	|| id:ebi-a-GCST90038636	Oesophageal cancer || id:ieu-b-4960
rs11755527	G	C	0.000862515	9.54188e-05	0.458435	0.46588	372756	0.000103522	0.00017942	0.36	1.40001e-06	23.1096	|| id:ebi-a-GCST90038636	Oesophageal cancer || id:ieu-b-4960
rs117828278	T	C	0.00252104	0.000480045	0.029279	0.03044	372756	0.000317205	0.000559745	0.13	7.69999e-06	20.2852	|| id:ebi-a-GCST90038636	Oesophageal cancer || id:ieu-b-4960
rs11786202	A	G	-0.000972542	-0.000128975	0.286193	0.29041	372756	0.00011538	0.000200709	0.26	1.2e-06	23.4792	|| id:ebi-a-GCST90038636	Oesophageal cancer || id:ieu-b-4960
rs13273011	C	A	0.0012652	-5.07825e-05	0.13152	0.125032	372756	0.000156785	0.000267373	0.75	2.19999e-06	22.3915	|| id:ebi-a-GCST90038636	Oesophageal cancer || id:ieu-b-4960
rs140983088	A	G	0.00236828	0.000209033	0.03723	0.03579	372756	0.000288388	0.000494066	0.47	1.89998e-06	22.9771	|| id:ebi-a-GCST90038636	Oesophageal cancer || id:ieu-b-4960
rs1559810	A	C	0.00107991	6.13706e-05	0.406014	0.408068	372756	0.000105176	0.000182147	0.56	2.19999e-09	35.1505	|| id:ebi-a-GCST90038636	Oesophageal cancer || id:ieu-b-4960
rs163315	T	G	0.00142463	0.000177629	0.145897	0.145229	372756	0.000146649	0.000253682	0.23	2.30001e-08	31.5373	|| id:ebi-a-GCST90038636	Oesophageal cancer || id:ieu-b-4960
rs200801362	C	T	0.00507292	0.000257681	0.157012	0.15989	372756	0.000191306	0.000332906	0.18	1.59993e-50	232.206	|| id:ebi-a-GCST90038636	Oesophageal cancer || id:ieu-b-4960
rs2293690	T	C	0.00162014	-4.04945e-05	0.091569	0.086942	372756	0.000183367	0.000311001	0.83	1.79999e-07	27.1382	|| id:ebi-a-GCST90038636	Oesophageal cancer || id:ieu-b-4960
rs244671	G	A	-0.00124379	0.00024781	0.864687	0.875909	372756	0.000156563	0.00026467	0.11	2.19999e-06	22.0844	|| id:ebi-a-GCST90038636	Oesophageal cancer || id:ieu-b-4960
rs2517213	A	G	0.00186812	0.000154849	0.052147	0.053378	372756	0.000229312	0.000400781	0.5	3.50002e-06	21.7268	|| id:ebi-a-GCST90038636	Oesophageal cancer || id:ieu-b-4960
rs3087243	A	G	-0.00192714	-0.000165925	0.448193	0.449738	372756	0.000103637	0.000179831	0.11	8.99912e-27	114.841	|| id:ebi-a-GCST90038636	Oesophageal cancer || id:ieu-b-4960
rs3113288	G	A	0.000831057	3.55904e-05	0.413846	0.40446	372756	0.000105152	0.000182442	0.74	4.60002e-06	20.7497	|| id:ebi-a-GCST90038636	Oesophageal cancer || id:ieu-b-4960
rs35345942	C	G	0.00213164	4.80575e-05	0.038244	0.03935	372756	0.000271591	0.000476565	0.86	7.49998e-06	20.0071	|| id:ebi-a-GCST90038636	Oesophageal cancer || id:ieu-b-4960
rs3778607	G	A	0.000800953	-0.000144969	0.537973	0.546006	372756	0.000103149	0.000179982	0.16	8.50002e-06	19.8041	|| id:ebi-a-GCST90038636	Oesophageal cancer || id:ieu-b-4960
rs37961	C	G	0.000841102	-1.6939e-05	0.391186	0.39504	372756	0.000106076	0.000184327	0.87	4.30002e-06	20.8219	|| id:ebi-a-GCST90038636	Oesophageal cancer || id:ieu-b-4960
rs4239702	C	T	0.000946989	0.000202265	0.725226	0.723265	372756	0.000115624	0.000200704	0.08	2.5e-06	22.2627	|| id:ebi-a-GCST90038636	Oesophageal cancer || id:ieu-b-4960
rs4409785	C	T	0.00144029	0.000169187	0.171039	0.173335	372756	0.000136277	0.000237119	0.21	1.09999e-09	36.895	|| id:ebi-a-GCST90038636	Oesophageal cancer || id:ieu-b-4960
rs444210	G	A	0.000917686	7.06849e-05	0.531979	0.542348	372756	0.00010339	0.000179064	0.49	3.2e-07	26.2647	|| id:ebi-a-GCST90038636	Oesophageal cancer || id:ieu-b-4960
rs4575545	A	G	0.00104403	-2.51867e-05	0.299896	0.305837	372756	0.000112347	0.00019572	0.82	7.69999e-08	28.4548	|| id:ebi-a-GCST90038636	Oesophageal cancer || id:ieu-b-4960
rs4742761	G	A	0.000973028	-1.03181e-05	0.237489	0.226103	372756	0.000123506	0.000211796	0.93	4e-06	21.1064	|| id:ebi-a-GCST90038636	Oesophageal cancer || id:ieu-b-4960
rs4903961	G	C	0.00255903	7.63944e-06	0.376258	0.375691	372756	0.000106797	0.000184686	0.94	1.39991e-43	191.992	|| id:ebi-a-GCST90038636	Oesophageal cancer || id:ieu-b-4960
rs59828704	C	T	0.00106698	0.000203084	0.169539	0.168636	372756	0.000138402	0.000239148	0.14	8.19993e-06	19.9058	|| id:ebi-a-GCST90038636	Oesophageal cancer || id:ieu-b-4960
rs66758086	A	G	0.00098524	0.000132917	0.262929	0.261835	372756	0.000117381	0.000202451	0.26	1.2e-06	23.6834	|| id:ebi-a-GCST90038636	Oesophageal cancer || id:ieu-b-4960
rs6679677	A	C	0.00256477	3.97117e-05	0.096716	0.101062	372756	0.000170866	0.000301726	0.82	1.59993e-17	72.2556	|| id:ebi-a-GCST90038636	Oesophageal cancer || id:ieu-b-4960
rs6734832	G	A	0.00167307	-0.000137612	0.927236	0.924498	372756	0.000212859	0.000375374	0.52	8e-06	19.8655	|| id:ebi-a-GCST90038636	Oesophageal cancer || id:ieu-b-4960
rs7090530	A	C	0.000997556	6.68821e-05	0.602742	0.602595	372756	0.000105341	0.000182225	0.53	5.49997e-08	29.9681	|| id:ebi-a-GCST90038636	Oesophageal cancer || id:ieu-b-4960
rs7127307	C	T	0.000905606	2.85944e-05	0.468985	0.468191	372756	0.000103363	0.000178656	0.780001	3.79997e-07	25.6947	|| id:ebi-a-GCST90038636	Oesophageal cancer || id:ieu-b-4960
rs71508903	T	C	0.00105701	-5.28077e-05	0.191718	0.194678	372756	0.00013152	0.000229329	0.69	3.29997e-06	21.2442	|| id:ebi-a-GCST90038636	Oesophageal cancer || id:ieu-b-4960
rs7173565	C	T	0.000959781	-0.000125179	0.270108	0.259232	372756	0.00011783	0.000203268	0.29	2.30001e-06	22.2949	|| id:ebi-a-GCST90038636	Oesophageal cancer || id:ieu-b-4960
rs72723620	A	G	0.0012932	-3.43362e-05	0.127131	0.131974	372756	0.000152232	0.000267994	0.82	1.40001e-06	23.2853	|| id:ebi-a-GCST90038636	Oesophageal cancer || id:ieu-b-4960
rs72816499	T	C	0.00118171	0.000184973	0.181296	0.187224	372756	0.000132236	0.000232066	0.16	2.80001e-07	25.9298	|| id:ebi-a-GCST90038636	Oesophageal cancer || id:ieu-b-4960
rs72843117	G	A	0.00300551	0.000175896	0.017969	0.017284	372756	0.000399132	0.000678858	0.66	7.79992e-06	19.601	|| id:ebi-a-GCST90038636	Oesophageal cancer || id:ieu-b-4960
rs7310615	G	C	-0.000910249	-0.000133534	0.535769	0.516648	372756	0.000103807	0.00018275	0.2	4.79999e-07	24.8088	|| id:ebi-a-GCST90038636	Oesophageal cancer || id:ieu-b-4960
rs7747236	T	C	0.00683837	0.000222456	0.131849	0.135779	372756	0.000155335	0.00027276	0.15	4.79733e-136	628.556	|| id:ebi-a-GCST90038636	Oesophageal cancer || id:ieu-b-4960
rs7787807	C	T	-0.00110387	-0.000184311	0.162585	0.16499	372756	0.00013877	0.000241397	0.18	5.19996e-06	20.9109	|| id:ebi-a-GCST90038636	Oesophageal cancer || id:ieu-b-4960
rs78097306	T	C	-0.00277836	-0.000135041	0.385831	0.390519	372756	0.000107117	0.000185732	0.21	1.80011e-47	223.771	|| id:ebi-a-GCST90038636	Oesophageal cancer || id:ieu-b-4960
rs79991310	A	G	0.00147759	-4.90058e-05	0.099191	0.098549	372756	0.000176387	0.000304451	0.780001	1.29999e-06	23.5545	|| id:ebi-a-GCST90038636	Oesophageal cancer || id:ieu-b-4960
rs112879361	A	G	0.00134038	-7.10992e-05	0.034249	0.033502	484598	0.00053032	0.000302403	0.9	9.29994e-06	19.6464	|| id:ieu-b-4960	Hyperthyroidism or thyrotoxicosis || id:ebi-a-GCST90038636
rs116325239	A	G	0.00132212	-0.000378199	0.035043	0.034113	484598	0.000490543	0.000280028	0.43	2.30001e-06	22.2915	|| id:ieu-b-4960	Hyperthyroidism or thyrotoxicosis || id:ebi-a-GCST90038636
rs117372360	A	G	0.00143117	0.000283918	0.033666	0.032676	484598	0.000526062	0.00029963	0.61	1.79999e-06	22.8145	|| id:ieu-b-4960	Hyperthyroidism or thyrotoxicosis || id:ebi-a-GCST90038636
rs117971589	A	G	0.00133445	0.00010433	0.033036	0.031904	484598	0.000516931	0.000293588	0.8	5.49997e-06	20.6599	|| id:ieu-b-4960	Hyperthyroidism or thyrotoxicosis || id:ebi-a-GCST90038636
rs13078185	G	T	0.00068995	0.000328273	0.149998	0.160959	484598	0.000248313	0.000145179	0.2	2e-06	22.5854	|| id:ieu-b-4960	Hyperthyroidism or thyrotoxicosis || id:ebi-a-GCST90038636
rs13205661	C	G	0.000778346	-3.47248e-06	0.10157	0.103921	484598	0.000294073	0.000171643	0.95	5.80003e-06	20.5633	|| id:ieu-b-4960	Hyperthyroidism or thyrotoxicosis || id:ebi-a-GCST90038636
rs139727776	G	A	0.00101562	9.90719e-05	0.062864	0.070519	484598	0.000364851	0.000219932	0.75	3.89996e-06	21.3248	|| id:ieu-b-4960	Hyperthyroidism or thyrotoxicosis || id:ebi-a-GCST90038636
rs139840394	T	A	0.00169144	-0.000449874	0.019472	0.018739	484598	0.000669147	0.000379723	0.53	8.40001e-06	19.8417	|| id:ieu-b-4960	Hyperthyroidism or thyrotoxicosis || id:ebi-a-GCST90038636
rs146586036	G	A	0.00198219	-0.000251182	0.01777	0.017099	484598	0.000705816	0.000400145	0.75	7.29995e-07	24.5389	|| id:ieu-b-4960	Hyperthyroidism or thyrotoxicosis || id:ebi-a-GCST90038636
rs151291107	A	C	0.00195817	0.000602526	0.020578	0.019791	484598	0.000726959	0.000411439	0.43	1.89998e-06	22.6511	|| id:ieu-b-4960	Hyperthyroidism or thyrotoxicosis || id:ebi-a-GCST90038636
rs1630460	C	T	-0.000685405	3.11932e-05	0.718236	0.713782	484598	0.000246927	0.000143359	0.91	1.7e-06	22.8583	|| id:ieu-b-4960	Hyperthyroidism or thyrotoxicosis || id:ebi-a-GCST90038636
rs17669329	C	T	0.000846579	0.000654168	0.092344	0.089368	484598	0.000318839	0.000181598	0.0369999	3.09999e-06	21.7327	|| id:ieu-b-4960	Hyperthyroidism or thyrotoxicosis || id:ebi-a-GCST90038636
rs1780254	A	G	0.000651045	-0.000105164	0.153902	0.153893	484598	0.000247283	0.00014276	0.64	5.1e-06	20.7974	|| id:ieu-b-4960	Hyperthyroidism or thyrotoxicosis || id:ebi-a-GCST90038636
rs184145524	T	C	0.00203319	-0.000190515	0.020881	0.02024	484598	0.00073499	0.000418056	0.79	1.2e-06	23.653	|| id:ieu-b-4960	Hyperthyroidism or thyrotoxicosis || id:ebi-a-GCST90038636
rs2835394	A	C	0.000468572	-0.000203336	0.59924	0.592042	484598	0.000182103	0.000105288	0.25	8.60003e-06	19.8059	|| id:ieu-b-4960	Hyperthyroidism or thyrotoxicosis || id:ebi-a-GCST90038636
rs292206	T	C	-0.00054565	-0.000196212	0.648997	0.652173	484598	0.000199301	0.000114607	0.33	1.89998e-06	22.6676	|| id:ieu-b-4960	Hyperthyroidism or thyrotoxicosis || id:ebi-a-GCST90038636
rs34103843	G	A	0.000564797	-0.000404715	0.265862	0.263164	484598	0.000203111	0.000117025	0.0439997	1.40001e-06	23.2931	|| id:ieu-b-4960	Hyperthyroidism or thyrotoxicosis || id:ebi-a-GCST90038636
rs3802909	A	T	0.000572249	-9.12066e-05	0.312028	0.312264	484598	0.000193927	0.000111707	0.630001	2.99999e-07	26.2427	|| id:ieu-b-4960	Hyperthyroidism or thyrotoxicosis || id:ebi-a-GCST90038636
rs62289210	G	A	0.000594119	0.000253433	0.258479	0.253166	484598	0.000212936	0.00012184	0.24	1.09999e-06	23.7775	|| id:ieu-b-4960	Hyperthyroidism or thyrotoxicosis || id:ebi-a-GCST90038636
rs658836	C	T	0.000547813	-0.00021183	0.234623	0.241358	484598	0.0002121	0.000123111	0.34	8.60003e-06	19.8003	|| id:ieu-b-4960	Hyperthyroidism or thyrotoxicosis || id:ebi-a-GCST90038636
rs73951248	T	C	0.00165715	0.000553221	0.024354	0.025791	484598	0.000564465	0.000335079	0.32	7.59994e-07	24.4585	|| id:ieu-b-4960	Hyperthyroidism or thyrotoxicosis || id:ebi-a-GCST90038636
rs76112781	C	G	0.00171096	4.4226e-05	0.019779	0.019018	484598	0.000661352	0.000375149	0.95	5.1e-06	20.8004	|| id:ieu-b-4960	Hyperthyroidism or thyrotoxicosis || id:ebi-a-GCST90038636
rs76133423	A	G	0.00123287	0.000588885	0.038284	0.036894	484598	0.000481817	0.00027352	0.22	6.59994e-06	20.3169	|| id:ieu-b-4960	Hyperthyroidism or thyrotoxicosis || id:ebi-a-GCST90038636
rs77903146	C	T	0.0014777	0.000597997	0.028422	0.027512	484598	0.000569127	0.000323636	0.28	5e-06	20.8477	|| id:ieu-b-4960	Hyperthyroidism or thyrotoxicosis || id:ebi-a-GCST90038636
rs78011018	T	C	0.00205896	-3.34116e-05	0.019422	0.019087	484598	0.000749186	0.000426758	0.99	1.40001e-06	23.2773	|| id:ieu-b-4960	Hyperthyroidism or thyrotoxicosis || id:ebi-a-GCST90038636
rs801537	G	A	0.000610501	0.00025676	0.824804	0.817827	484598	0.000233416	0.000136029	0.26	7.19996e-06	20.1423	|| id:ieu-b-4960	Hyperthyroidism or thyrotoxicosis || id:ebi-a-GCST90038636
rs9726252	C	T	-0.000638921	0.000257576	0.849279	0.840714	484598	0.000245119	0.000144256	0.3	9.49992e-06	19.6167	|| id:ieu-b-4960	Hyperthyroidism or thyrotoxicosis || id:ebi-a-GCST90038636
rs10202163	G	A	-0.0021133	0.000118043	0.38148	0.380122	462933	0.000186985	0.000421389	0.53	5.49997e-07	25.151	ebi-a-GCST90038624	Non-cancer illness code, self-reported: hyperthyroidism/thyrotoxicosis || id:ukb-b-20289
rs1107455	G	A	0.00236726	0.000364479	0.245461	0.240896	462933	0.000212092	0.000477664	0.0860003	7.10003e-07	24.561	ebi-a-GCST90038624	Non-cancer illness code, self-reported: hyperthyroidism/thyrotoxicosis || id:ukb-b-20289
rs12438880	G	C	-0.00227805	-0.000253886	0.21975	0.214887	462933	0.000220502	0.000494722	0.25	4e-06	21.2033	ebi-a-GCST90038624	Non-cancer illness code, self-reported: hyperthyroidism/thyrotoxicosis || id:ukb-b-20289
rs13097265	A	G	0.00203531	3.87542e-05	0.282605	0.286914	462933	0.000200425	0.000454491	0.85	7.39997e-06	20.0544	ebi-a-GCST90038624	Non-cancer illness code, self-reported: hyperthyroidism/thyrotoxicosis || id:ukb-b-20289
rs2155646	C	T	0.00205607	0.000123077	0.393776	0.388144	462933	0.000185937	0.000419401	0.51	9.29994e-07	24.0335	ebi-a-GCST90038624	Non-cancer illness code, self-reported: hyperthyroidism/thyrotoxicosis || id:ukb-b-20289
rs2174129	C	A	-0.00234353	-0.000175678	0.735921	0.7435	462933	0.0002075	0.000469155	0.4	5.69994e-07	24.9522	ebi-a-GCST90038624	Non-cancer illness code, self-reported: hyperthyroidism/thyrotoxicosis || id:ukb-b-20289
rs2190494	G	A	-0.00230353	6.10784e-05	0.783472	0.782119	462933	0.000219756	0.000496924	0.780001	3.69999e-06	21.4886	ebi-a-GCST90038624	Non-cancer illness code, self-reported: hyperthyroidism/thyrotoxicosis || id:ukb-b-20289
rs2542597	C	T	-0.00246716	0.000402503	0.839734	0.840689	462933	0.000247424	0.000556819	0.1	9.49992e-06	19.6321	ebi-a-GCST90038624	Non-cancer illness code, self-reported: hyperthyroidism/thyrotoxicosis || id:ukb-b-20289
rs2807339	C	T	-0.00213917	9.32786e-05	0.75682	0.758156	462933	0.000211425	0.000476187	0.66	7.00003e-06	20.1807	ebi-a-GCST90038624	Non-cancer illness code, self-reported: hyperthyroidism/thyrotoxicosis || id:ukb-b-20289
rs4843458	A	G	-0.00188792	0.000308239	0.611987	0.618884	462933	0.000186462	0.000421768	0.0980009	7.69999e-06	20.0364	ebi-a-GCST90038624	Non-cancer illness code, self-reported: hyperthyroidism/thyrotoxicosis || id:ukb-b-20289
rs6017065	A	G	-0.00275769	0.000113176	0.8611	0.859757	462933	0.000261617	0.000593216	0.67	3.50002e-06	21.6105	ebi-a-GCST90038624	Non-cancer illness code, self-reported: hyperthyroidism/thyrotoxicosis || id:ukb-b-20289
rs61990527	C	G	-0.00212617	-0.000171618	0.239204	0.235732	462933	0.000213702	0.00048073	0.42	9.80009e-06	19.5611	ebi-a-GCST90038624	Non-cancer illness code, self-reported: hyperthyroidism/thyrotoxicosis || id:ukb-b-20289
rs671044	A	G	0.00318531	0.000292785	0.894583	0.894068	462933	0.000298979	0.000675418	0.33	2.5e-06	22.2412	ebi-a-GCST90038624	Non-cancer illness code, self-reported: hyperthyroidism/thyrotoxicosis || id:ukb-b-20289
rs6876268	G	T	0.00202393	-0.000259968	0.337724	0.341654	462933	0.000191087	0.000433204	0.17	2.90001e-06	21.8276	ebi-a-GCST90038624	Non-cancer illness code, self-reported: hyperthyroidism/thyrotoxicosis || id:ukb-b-20289
rs7198535	G	A	0.00208046	4.50924e-05	0.60668	0.610755	462933	0.000185618	0.000418658	0.81	6.69993e-07	24.6945	ebi-a-GCST90038624	Non-cancer illness code, self-reported: hyperthyroidism/thyrotoxicosis || id:ukb-b-20289
rs72715259	G	A	-0.00213294	-0.000233183	0.24031	0.244525	462933	0.000210678	0.000478156	0.27	8.19993e-06	19.8984	ebi-a-GCST90038624	Non-cancer illness code, self-reported: hyperthyroidism/thyrotoxicosis || id:ukb-b-20289
rs72782519	T	C	-0.00302465	0.000525013	0.103541	0.104005	462933	0.000297437	0.000672974	0.0779992	7.00003e-06	20.2001	ebi-a-GCST90038624	Non-cancer illness code, self-reported: hyperthyroidism/thyrotoxicosis || id:ukb-b-20289
rs729177	C	T	-0.00229743	4.21732e-05	0.395224	0.400811	462933	0.000196421	0.000445666	0.83	2.59998e-07	26.5745	ebi-a-GCST90038624	Non-cancer illness code, self-reported: hyperthyroidism/thyrotoxicosis || id:ukb-b-20289
rs73114420a	A	T	-0.00301196	-0.0010192	0.108061	0.108274	462933	0.000292615	0.000660887	0.0005	5e-06	20.7704	ebi-a-GCST90038624	Non-cancer illness code, self-reported: hyperthyroidism/thyrotoxicosis || id:ukb-b-20289
rs7756952	C	T	0.00210032	-0.000132183	0.300952	0.300083	462933	0.000199101	0.000449264	0.51	2.90001e-06	21.8558	ebi-a-GCST90038624	Non-cancer illness code, self-reported: hyperthyroidism/thyrotoxicosis || id:ukb-b-20289
rs9272302a	T	C	-0.00257119	0.00615538	0.162969	0.165142	462933	0.000253792	0.000576587	6.09537e-130	8.19993e-06	19.8856	ebi-a-GCST90038624	Non-cancer illness code, self-reported: hyperthyroidism/thyrotoxicosis || id:ukb-b-20289
rs9588290	C	T	0.00263136	-0.000398048	0.143059	0.137563	462933	0.000265101	0.000590849	0.13	8.99995e-06	19.8339	ebi-a-GCST90038624	Non-cancer illness code, self-reported: hyperthyroidism/thyrotoxicosis || id:ukb-b-20289
rs9979793	G	A	0.00192411	-2.86796e-05	0.334066	0.334774	462933	0.000191797	0.000432583	0.88	8.70001e-06	19.7843	ebi-a-GCST90038624	Non-cancer illness code, self-reported: hyperthyroidism/thyrotoxicosis || id:ukb-b-20289
rs10087240	T	C	0.00107896	-0.000609291	0.457137	0.458311	484598	0.000411112	0.000182413	0.14	3.29997e-09	34.9864	ukb-b-20289	Gastroesophageal reflux disease or gastric reflux || id:ebi-a-GCST90038624
rs10195156a	C	T	0.00107445	0.00106573	0.186827	0.185776	484598	0.000525851	0.00023286	0.0430002	3.89996e-06	21.2903	ukb-b-20289	Gastroesophageal reflux disease or gastric reflux || id:ebi-a-GCST90038624
rs11008355	C	G	0.00105695	0.000213438	0.240663	0.248731	484598	0.000475403	0.000211796	0.66	5.99998e-07	24.9042	ukb-b-20289	Gastroesophageal reflux disease or gastric reflux || id:ebi-a-GCST90038624
rs112657294	T	C	0.00125689	-0.000631938	0.128473	0.127694	484598	0.00062611	0.000276406	0.32	5.39995e-06	20.6776	ukb-b-20289	Gastroesophageal reflux disease or gastric reflux || id:ebi-a-GCST90038624
rs11642757	A	G	0.00100392	0.000677699	0.339873	0.337188	484598	0.00043269	0.00019125	0.12	1.5e-07	27.5547	ukb-b-20289	Gastroesophageal reflux disease or gastric reflux || id:ebi-a-GCST90038624
rs11671004	T	C	0.00124629	0.00028029	0.174534	0.178715	484598	0.000536715	0.00023974	0.6	2e-07	27.0245	ukb-b-20289	Gastroesophageal reflux disease or gastric reflux || id:ebi-a-GCST90038624
rs11683617	T	C	0.000977978	-0.000134424	0.748997	0.733514	484598	0.000469542	0.000209036	0.77	2.90001e-06	21.8885	ukb-b-20289	Gastroesophageal reflux disease or gastric reflux || id:ebi-a-GCST90038624
rs11724048	T	G	0.00105758	-0.000583012	0.745439	0.740728	484598	0.000503376	0.000223553	0.24	2.19999e-06	22.3803	ukb-b-20289	Gastroesophageal reflux disease or gastric reflux || id:ebi-a-GCST90038624
rs11729055	T	C	0.000842041	-0.000297523	0.535774	0.53005	484598	0.000411146	0.000182045	0.46	3.69999e-06	21.3948	ukb-b-20289	Gastroesophageal reflux disease or gastric reflux || id:ebi-a-GCST90038624
rs11736377	T	C	-0.00108451	-0.000297395	0.736498	0.737388	484598	0.000463819	0.000205552	0.53	1.29999e-07	27.8371	ukb-b-20289	Gastroesophageal reflux disease or gastric reflux || id:ebi-a-GCST90038624
rs11786202	A	G	-0.00091995	0.000361923	0.290568	0.286193	484598	0.000459577	0.000202523	0.43	5.60003e-06	20.6338	ukb-b-20289	Gastroesophageal reflux disease or gastric reflux || id:ebi-a-GCST90038624
rs11885501	G	A	0.000903722	-0.000561155	0.396465	0.403626	484598	0.000422464	0.000187216	0.18	1.40001e-06	23.3015	ukb-b-20289	Gastroesophageal reflux disease or gastric reflux || id:ebi-a-GCST90038624
rs12741781	G	T	0.00113606	0.000730628	0.326869	0.328488	484598	0.000436551	0.000193411	0.0949992	4.30002e-09	34.5017	ukb-b-20289	Gastroesophageal reflux disease or gastric reflux || id:ebi-a-GCST90038624
rs1559810	A	C	0.00102383	-0.00039731	0.407243	0.406014	484598	0.000417066	0.000184608	0.34	2.90001e-08	30.7578	ukb-b-20289	Gastroesophageal reflux disease or gastric reflux || id:ebi-a-GCST90038624
rs17651741	A	G	0.00106398	-0.000382883	0.194371	0.189525	484598	0.000521345	0.000228791	0.46	3.29997e-06	21.6266	ukb-b-20289	Gastroesophageal reflux disease or gastric reflux || id:ebi-a-GCST90038624
rs17664732	C	T	0.000992583	-5.87338e-05	0.26253	0.262844	484598	0.000463476	0.000205749	0.9	1.40001e-06	23.2733	ukb-b-20289	Gastroesophageal reflux disease or gastric reflux || id:ebi-a-GCST90038624
rs1794279a	T	G	0.00675577	-0.00291928	0.125825	0.120389	484598	0.00063373	0.000274324	4.09996e-06	6.5013e-134	606.488	ukb-b-20289	Gastroesophageal reflux disease or gastric reflux || id:ebi-a-GCST90038624
rs185774696	T	C	0.00306374	-0.000863995	0.296706	0.292156	484598	0.000523341	0.000230776	0.1	3.19963e-40	176.247	ukb-b-20289	Gastroesophageal reflux disease or gastric reflux || id:ebi-a-GCST90038624
rs2160215	C	T	0.00265332	-1.65534e-05	0.375804	0.376312	484598	0.000422771	0.000187423	0.97	1.69981e-45	200.417	ukb-b-20289	Gastroesophageal reflux disease or gastric reflux || id:ebi-a-GCST90038624
rs3087243	A	G	-0.00183165	0.000178457	0.450735	0.448193	484598	0.000411789	0.000181895	0.67	7.50067e-24	101.401	ukb-b-20289	Gastroesophageal reflux disease or gastric reflux || id:ebi-a-GCST90038624
rs3113288	G	A	0.000860544	0.000219155	0.404287	0.413846	484598	0.000417764	0.00018464	0.6	3.2e-06	21.7217	ukb-b-20289	Gastroesophageal reflux disease or gastric reflux || id:ebi-a-GCST90038624
rs409602	A	T	0.00140738	0.000309977	0.144597	0.145213	484598	0.000580911	0.000257525	0.59	4.60002e-08	29.8665	ukb-b-20289	Gastroesophageal reflux disease or gastric reflux || id:ebi-a-GCST90038624
rs4239702	C	T	0.000920745	0.000485968	0.723264	0.725226	484598	0.000459574	0.000203076	0.29	5.80003e-06	20.5571	ukb-b-20289	Gastroesophageal reflux disease or gastric reflux || id:ebi-a-GCST90038624
rs4409785	C	T	0.00146705	-0.00129598	0.172636	0.171039	484598	0.000542951	0.000239633	0.017	9.20005e-10	37.4797	ukb-b-20289	Gastroesophageal reflux disease or gastric reflux || id:ebi-a-GCST90038624
rs444210	G	A	0.000908849	-0.000391824	0.541769	0.531979	484598	0.000410336	0.000181495	0.34	5.49997e-07	25.0758	ukb-b-20289	Gastroesophageal reflux disease or gastric reflux || id:ebi-a-GCST90038624
rs56079671	A	G	-0.00113587	0.000719178	0.162707	0.158009	484598	0.000560662	0.000245282	0.2	3.59998e-06	21.445	ukb-b-20289	Gastroesophageal reflux disease or gastric reflux || id:ebi-a-GCST90038624
rs59129932	G	A	-0.000978768	0.000434435	0.449494	0.453914	484598	0.000418964	0.000185432	0.3	1.29999e-07	27.8606	ukb-b-20289	Gastroesophageal reflux disease or gastric reflux || id:ebi-a-GCST90038624
rs6427397	T	C	0.000904424	-0.000955502	0.432365	0.440848	484598	0.000417592	0.000184026	0.0219999	8.9e-07	24.1538	ukb-b-20289	Gastroesophageal reflux disease or gastric reflux || id:ebi-a-GCST90038624
rs6432090	G	A	-0.000911427	2.1827e-05	0.678411	0.675302	484598	0.000448486	0.000199022	0.96	4.70002e-06	20.9721	ukb-b-20289	Gastroesophageal reflux disease or gastric reflux || id:ebi-a-GCST90038624
rs6679677	A	C	0.00248074	0.000818246	0.100758	0.096716	484598	0.000690879	0.000300307	0.23	1.39991e-16	68.2388	ukb-b-20289	Gastroesophageal reflux disease or gastric reflux || id:ebi-a-GCST90038624
rs7090530	A	C	0.00108379	0.000401123	0.602142	0.602742	484598	0.000417269	0.00018483	0.33	4.49997e-09	34.3831	ukb-b-20289	Gastroesophageal reflux disease or gastric reflux || id:ebi-a-GCST90038624
rs7127307	C	T	0.000906978	0.000450671	0.468116	0.468985	484598	0.000409083	0.000181468	0.28	5.80003e-07	24.9801	ukb-b-20289	Gastroesophageal reflux disease or gastric reflux || id:ebi-a-GCST90038624
rs71508903	T	C	0.00117879	0.000223303	0.19414	0.191718	484598	0.000525131	0.000231127	0.67	3.40001e-07	26.0119	ukb-b-20289	Gastroesophageal reflux disease or gastric reflux || id:ebi-a-GCST90038624
rs71542456	G	A	0.00424713	-0.00121063	0.204648	0.200752	484598	0.000641663	0.000282006	0.0569994	2.90001e-51	226.816	ukb-b-20289	Gastroesophageal reflux disease or gastric reflux || id:ebi-a-GCST90038624
rs72723620	A	G	0.00126051	0.000494368	0.131716	0.127131	484598	0.000613696	0.00026759	0.42	2.5e-06	22.1898	ukb-b-20289	Gastroesophageal reflux disease or gastric reflux || id:ebi-a-GCST90038624
rs72928038	A	G	0.00111811	-5.23219e-05	0.178356	0.172131	484598	0.000542008	0.000236295	0.93	2.19999e-06	22.3903	ukb-b-20289	Gastroesophageal reflux disease or gastric reflux || id:ebi-a-GCST90038624
rs7310615	G	C	-0.000906348	-0.000801409	0.517542	0.535769	484598	0.000418459	0.000182292	0.0539995	6.59994e-07	24.7204	ukb-b-20289	Gastroesophageal reflux disease or gastric reflux || id:ebi-a-GCST90038624
rs78526604	G	A	0.00120771	-7.55267e-05	0.129024	0.124001	484598	0.000622133	0.00027038	0.92	7.90005e-06	19.9515	ukb-b-20289	Gastroesophageal reflux disease or gastric reflux || id:ebi-a-GCST90038624
rs8008447a	G	T	-0.000997252	-0.00103451	0.212432	0.218342	484598	0.000494656	0.000220939	0.0359998	6.4e-06	20.3735	ukb-b-20289	Gastroesophageal reflux disease or gastric reflux || id:ebi-a-GCST90038624
rs8072575	A	G	0.00113204	-4.05718e-05	0.17775	0.177403	484598	0.000576829	0.0002543	0.95	8.50002e-06	19.8167	ukb-b-20289	Gastroesophageal reflux disease or gastric reflux || id:ebi-a-GCST90038624
rs820048	C	A	0.000918846	0.000362583	0.609752	0.614331	484598	0.000424471	0.000187342	0.39	9.40005e-07	24.0555	ukb-b-20289	Gastroesophageal reflux disease or gastric reflux || id:ebi-a-GCST90038624
rs9368644	T	C	-0.00191548	0.000759591	0.151864	0.156843	484598	0.000564797	0.000251861	0.18	2.80027e-14	57.8407	ukb-b-20289	Gastroesophageal reflux disease or gastric reflux || id:ebi-a-GCST90038624
rs9894461	T	C	0.00106275	-0.000250746	0.1902	0.196613	484598	0.000516523	0.000231256	0.630001	4.30002e-06	21.1191	ukb-b-20289	Gastroesophageal reflux disease or gastric reflux || id:ebi-a-GCST90038624
SNP, single-nucleotide polymorphism; SE, standard error; The F-statistic for each SNP was calculated as follows: F = Beta2/SE2. a: SNPs were removed during MR-Presso analysis.

## Sheet: S-table 2
Supplementary Table 2. Details of instrumental variables finally used in this study
		RAW				Outlier-corrected MR-PRESSO				MR-PRESSO RSSobs	Global test P-value	Number of Remove SNP	Distortion Test P-value
MR direction	Exposure and outcome	Causal Estimate	SD	T	P-value	Causal Estimate	SD	T	P-value
Forward MR analysis	Hyperthyroidism-GERD	-0.177383	0.0576881	-3.07486	0.00373905	-0.118206	0.0574377	-2.05798	0.0464984	68.4352	0.0176	3	0.022
	Hyperthyroidism-Esophageal cancer	/	/	/	/	/	/	/	/	/	/	/	/
Reverse MR analysis	GERD-Hyperthyroidism	-0.0933172	0.103473	-0.901848	0.376906	-0.0119771	0.0216732	-0.552623	0.586646	652.386	<2e-04	2	<2e-04
	Esophageal cancer-Hyperthyroidism	/	/	/	/	/	/	/	/	/	/	/	/
MR, Mendelian randomization; PE, preeclampsia and eclampsia; SD, standard deviation; RSSobs, observed residual sum of squares; SNP, single nucleotide polymorphism; /, MR-presso analysis wasn't performed due to no heterogeneity.
